# Supplementary material for: Digital Humanities in Child and Adolescent Mental Health Services: A Review
Source: Children (Basel). 2026 Jul 22;13(7):967. doi: 10.3390/children13070967 (PMC13406150; doi:10.3390/children13070967)
Supplement: Supplementary file 1 [file children-13-00967-s001.zip]

Archive with 1 entries (1 files):
- PRISMA-ScR Checklist.pdf
